# Supplementary material for: Astrocytic CD44 Deficiency Reduces the Severity of Kainate-Induced Epilepsy
Source: Cells. 2023 May 26;12(11):1483. doi: 10.3390/cells12111483 (PMC10252631; doi:10.3390/cells12111483)
Supplement: Supplementary file 1 [file cells-12-01483-s001.zip]

Archive with 1 entries (1 files):
- cells-2224795-supplementary.pdf
